# Supplementary material for: Genetic Control of Reproductive Traits under Different Temperature Regimes in Inbred Line Populations Derived from Crosses between S. pimpinellifolium and S. lycopersicum Accessions
Source: Plants (Basel). 2022 Apr 14;11(8):1069. doi: 10.3390/plants11081069 (PMC9027731; doi:10.3390/plants11081069)
Supplement: Supplementary file 1 [file plants-11-01069-s001.zip]

Archive with 5 entries (5 files):
- Supplem Figure S3.pptx
- Supplem Figure S4.pptx
- Supplementary Figure S1.pptx
- Supplementary Figure S2.pptx
- Supplementary_Tables.xlsx
