# Supplementary material for: Genetic Control of Reproductive Traits under Different Temperature Regimes in Inbred Line Populations Derived from Crosses between S. pimpinellifolium and S. lycopersicum Accessions
Source: Plants (Basel). 2022 Apr 14;11(8):1069. doi: 10.3390/plants11081069 (PMC9027731; doi:10.3390/plants11081069)
Supplement: Supplementary file 1 [file plants-11-01069-s001.zip › Supplementary_Tables.xlsx]

## Sheet: Table S1
Table S1: Mean values, standard deviation and the maximum and minimum valuesfor rerpoductive traits at three temperatures regimes (T1: 25 °C day/20 °C night; T2: 30 °C day/25 °C night; T3: 35 °C day/30 °C night) in 2018 and 2019 for the E9xL5 and E6203xLA1589 populations.
Population		T1			T2			T3
		18FLN_T1	19FLN_T1		18FLN_T2	19FLN_T2		18FLN_T3	19FLN_T3
	Mean	13.03	13.71		18.91	12.99		9.15	8.79
	SD	4.66	5.94		8.44	5.37		5.51	3.97
	Min	3.67	4.25		0	3.25		0	1
	Max	25	32.5		46.67	27.25		40	21.5
		18FRN_T1	19FRN_T1		18FRN_T2	19FRN_T2		18FRN_T3	19FRN_T3
	Mean	9.09	10.56		9.09	7.51		0.81	2.4
E9xL5	SD	3.85	4.21		7.05	4.36		1.69	2.77
	Min	0	3.25		0	0		0	0
	Max	20.67	22.75		34	20.25		13	14.5
		18FRS_T1	19FRS_T1		18FRS_T2	19FRS_T2		18FRS_T3	19FRS_T3
	Mean	69.16	79.57		45.59	58.39		11.53	28.16
	SD	17.46	16.39		24.31	25.88		22.12	28.09
	Min	0	40.63		0	0		0	0
	Max	100	100		100	100		100	100
		18FLN_T1	19FLN_T1		18FLN_T2	19FLN_T2		18FLN_T3	19FLN_T3
	Mean	6.43	6.78		4.49	5.46		3.3	3.32
	SD	1.89	1.65		1.6	1.76		1.46	1.98
	Min	0	3.5		0	1.83		0	0
	Max	11.17	11.5		8.67	9.83		10.17	8.67
		18FRN_T1	19FRN_T1		18FRN_T2	19FRN_T2		18FRN_T3	19FRN_T3
	Mean	4.86	5		2.41	3.06		0.91	0.99
E6203xLA1589	SD	1.79	1.5		1.39	1.54		1.04	0.94
	Min	0	1.5		0	0.5		0	0
	Max	9	9.67		6.5	7		5.67	4.17
		18FRS_T1	19FRS_T1		18FRS_T2	19FRS_T2		18FRS_T3	19FRS_T3
	Mean	75.01	74.86		46.04	51.72		20.69	22.05
	SD	20.11	14.83		22.34	20.73		20.22	18.77
	Min	0	25		0	10		0	0
	Max	100	100		100	92.76		83.33	69.45

## Sheet: Table S2
Table S2: QTLs detected in the E9xL5 population for the reproductive traits Flower Number (FLN), Fruit Number (FRN), and Fruit Set (FRS), non-transformed and log-transformed data and the plasticity indexes at different temperature regimes (T1: 25ºC day/20ºC night; T2: 30 °C day/25 °C night; T3: 35 °C day/30 °C night) in two experiments (2018 and 2019) in an independent QTL analysis by year with I…
Trait	Temp.	Year	QTL name	Chr	Position (cM)	Physical position	Left Marker	Right Marker	LOD	PVE	Add
FLN	T1	2018	fln1.1_T1_18	1	49	68890590	solcap_snp_sl_50539	solcap_snp_sl_30135	5.69	12.7	-1.8
			fln2.1_T1_18	2	53	43792647	solcap_snp_sl_49669	solcap_snp_sl_49679	3.84	8.12	-1.41
			fln9.1_T1_18	9	44	4949018	solcap_snp_sl_39457	solcap_snp_sl_45062	3.12	6.58	-1.24
			fln11.1_T1_18	11	82	50661076	solcap_snp_sl_100998	solcap_snp_sl_56295	3.8	7.99	-1.37
		2019	fln1.1_T1_19	1	48	68120455	solcap_snp_sl_50576	solcap_snp_sl_50571	7.71	21.49	-2.79
			fln9.1_T1_19	9	39	4450858	solcap_snp_sl_39533	solcap_snp_sl_39517	3.22	8.44	-1.69
	T2	2018	fln2.1_T2_18	2	58	44789445	solcap_snp_sl_100927	solcap_snp_sl_49909	3.31	13.44	-2.97
		2019	fln1.1_T2_19	1	132	85588938	solcap_snp_sl_40586	solcap_snp_sl_40595	4	8.86	-1.5
			fln2.1_T2_19	2	58	44789445	solcap_snp_sl_100927	solcap_snp_sl_49909	6.83	16.82	-2.13
			fln5.1_T2_19	5	37	3934485	solcap_snp_sl_23738	solcap_snp_sl_23733	4.73	10.65	-1.65
	T3	2018	fln2.1_T3_18	2	72	47270151	solcap_snp_sl_42383	solcap_snp_sl_42346	3.41	6.92	-1.69
			fln5.1_T3_18	5	68	60259532	solcap_snp_sl_30	solcap_snp_sl_16140	3.36	6.67	-1.65
			fln5.2_T3_18	5	93	62869237	solcap_snp_sl_16204	solcap_snp_sl_185	6.74	14.39	2.43
			fln10.1_T3_18	10	31	2901764	solcap_snp_sl_30515	solcap_snp_sl_52027	3.3	7.06	1.73
FRN	T1	2018	frn5.1_T1_18	5	47	4941314	solcap_snp_sl_48814	solcap_snp_sl_50687	4.64	8.26	-1.21
			frn9.1_T1_18	9	39	4450858	solcap_snp_sl_39533	solcap_snp_sl_39517	4.25	7.52	-1.16
			frn11.1_T1_18	11	82	50661076	solcap_snp_sl_100998	solcap_snp_sl_56295	4.21	7.4	-1.14
		2019	frn1.1_T1_19	1	48	68120455	solcap_snp_sl_50576	solcap_snp_sl_50571	10.12	20.59	-1.98
			frn4.1_T1_19	4	85	60537037	solcap_snp_sl_47056	solcap_snp_sl_100559	3.75	6.88	-1.13
			frn5.1_T1_19	5	75	60779710	solcap_snp_sl_22609	solcap_snp_sl_37191	4.79	9.01	-1.26
	T2	2019	frn2.1_T2_19	2	57	41022238	solcap_snp_sl_100921	solcap_snp_sl_100559	3.59	12.71	-1.55
FRS	T1	2018	frs9.1_T1_18	9	21	1961650	solcap_snp_sl_57900	solcap_snp_sl_39886	3.36	11.62	-6.08
	T2	2018	frs7.1_T1_18	7	87	63447305	solcap_snp_sl_53176	solcap_snp_sl_7025	3.85	14.06	-8.79
LogFLN	T1	2018	flnlog2.1_T1_18	2	53	43792647	solcap_snp_sl_49669	solcap_snp_sl_49679	3.1	10.78	-0.05
		2019	flnlog1.1_T1_19	1	48	68120455	solcap_snp_sl_50576	solcap_snp_sl_50571	7.12	20	-0.09
	T2	2019	flnlog1.1_T2_19	1	132	85588938	solcap_snp_sl_40586	solcap_snp_sl_40595	3.13	6.61	-0.05
			flnlog2.1_T2_19	2	58	44789445	solcap_snp_sl_100927	solcap_snp_sl_49909	8.04	19.61	-0.09
			flnlog5.1_T2_19	5	37	3934485	solcap_snp_sl_23738	solcap_snp_sl_23733	4.98	10.91	-0.06
	T3	2019	flnlog6.1_T3_19	6	87	44973236	solcap_snp_sl_57155	solcap_snp_sl_57106	3.26	11.72	-0.07
LogFRN	T1	2019	frnlog2.1_T1_19	2	53	43792647	solcap_snp_sl_49669	solcap_snp_sl_49679	6.08	12.93	-0.07
			frnlog5.1_T1_19	5	75	60779710	solcap_snp_sl_22609	solcap_snp_sl_37191	5.86	12.28	-0.06
	T2	2019	frnlog2.1_T2_19	2	62	45664881	solcap_snp_sl_42692	solcap_snp_sl_42678	3.61	10.99	-0.11
	T3	2019	frslog1.1_T3_19	1	4	493823	solcap_snp_sl_15039	solcap_snp_sl_24799	3.11	7.89	0.09
			frslog2.1_T3_19	2	38	40783598	solcap_snp_sl_100015	solcap_snp_sl_29602	4.48	12.17	-0.12
			frslog5.1_T3_19	5	16	2246381	solcap_snp_sl_49182	solcap_snp_sl_49127	6.83	20.1	0.15
			frslog5.2_T3_19	5	55	5969101	solcap_snp_sl_50819	solcap_snp_sl_5050	4.73	12.84	-0.12
pFLN_T31	T3vsT1	2019	pfln1.1_T31r_19	1	56	71079273	solcap_snp_sl_38059	solcap_snp_sl_38078	4.7	13.89	0.16
			pfln6.1_T31r_19	6	79	42683699	solcap_snp_sl_57294	solcap_snp_sl_57252	3.8	11.36	-0.14
pFRN_T32	T3vsT2	2019	pfrn2.1_T32r_19	2	34	37011375	solcap_snp_sl_29543	solcap_snp_sl_13632	62.82	14.41	-0.66
			pfrn3.1_T32r_19	3	122	63813612	solcap_snp_sl_33829	solcap_snp_sl_61238	3.99	0.26	0.08
			pfrn7.1_T32r_19	5	7	1527883	solcap_snp_sl_52738	solcap_snp_sl_52748	2.99	11.32	0.17

## Sheet: Table S3
Table S3: QTLs detected in the E9 x L5 population for the reproductive traits Flower Number (FLN), Fruit Number (FRN), and Fruit Set (FRS) at different temperature regimes (T1: 25 °C day/20 °C night; T2: 30 °C day/25 °C night; T3: 35 °C day/30 °C night) in two experiments (2018 and 2019) by MQM analysis. QTLs detected exclusively with this analysis are highlighted in yellow. The statistical estim…
	Trait	Temp.	Year	QTL name	Chr	Position (cM)	Physical position SL4.0	Peak SNP	LOD	PVE(%)	Add
			2018	fln1.1_T1_18	1	48.209	68237323	solcap_snp_sl_13762	3.63	7.1	-1.43
			2019	fln1.1_T1_19	1	48.209	68611154	solcap_snp_sl_18619	9.14	16.9	-2.61
		T1		fln3.1_T1_19	3	111.12	62397898	solcap_snp_sl_61554	4.19	7.1	-1.68
				fln5.1_T1_19	5	48.653	5269806	solcap_snp_sl_50701	4.85	8.3	-1.72
	FLN			fln9.1_T1_19	9	48.966	59443946	solcap_snp_sl_43152	6.62	11.7	-2.08
			2018	fln2.1_T2_18	2	58.923	44969376	solcap_snp_sl_49928	4.13	10.1	-2.89
		T2	2019	fln1.1_T2_19	1	48.533	68890590	solcap_snp_sl_50539	4.79	9.2	-1.73
				fln2.1_T2_19	2	57.904	44969341	solcap_snp_sl_49928	5.31	10.3	-1.85
				fln5.1_T2_19	5	38.8	4195611	solcap_snp_sl_23711	4.37	8.3	-1.56
		T3	2019	fln2.1_T3_19	2	65.593	46416017	solcap_snp_sl_42537	4.31	10.7	-1.34
			2018	frn1.2_T1_18	1	146	88692506	solcap_snp_sl_48243	3.4	7.2	-1.08
		T1		frn9.1_T1_18	9	17.6	1871096	solcap_snp_sl_57922	3.51	7.5	-1.11
				frn11.1_T1_18	11	88	52187968	solcap_snp_sl_56170	6.95	7.4	1.1
			2019	frn1.1_T1_19	1	47.9	68120443	solcap_snp_sl_50576	9.03	15.4	-1.77
				frn2.1_T1_19	2	53.1	43980960	solcap_snp_sl_49726	6.4	10.6	-2.54
	FRN			frn5.2_T1_19	5	75.5	61210119	solcap_snp_sl_37191	6.53	10.8	-1.41
			2018	frn10.1_T2_18	10	52.1	60298425	solcap_snp_sl_33113	3.63	10.5	2.35
			2019	frn1.1_T2_19	1	48.2	68181431	solcap_snp_sl_50571	3.96	8	-1.32
		T2		frn2.1_T2_19	2	49.1	43505062	solcap_snp_sl_49606	3.65	7.3	-1.24
				frn3.1_T2_19	3	63.5	52114405	solcap_snp_sl_65736	5.24	10.8	-1.49
				frn5.1_T2_19	5	59.5	9024268	solcap_snp_sl_51111	4.15	8.4	-1.33
		T1	2019	frs5.1_T1_19	5	61.19	20507233	solcap_snp_sl_51601	4.72	15.6	-9.36
	FRS	T2	2018	frs7.1_T2_18	7	87.133	63561691	solcap_snp_sl_7025	8.39	19.6	-14.76
				frs9.1_T2_18	9	65.872	62716158	solcap_snp_sl_46701	3.67	7.8	-7.27

## Sheet: Table S4
Table S4: A)Epistatic interaction in the E9 x L5 population for the non-transformed and Log-transformed data of FLN, FRN and FRS and plasticity indexes. B) Physical distance of the epistatic interactions
A)											B)
Trait	Loci 1			Loci 2			LOD	PVE					Chr1/Position1		Chr2/Position2
	Chr	Position (cM)	Marker interval	Chr	Position (cM)	Marker interval					Trait	Temp	Chr	Distance SL4.0	1	2	3	4	5	6	7	8	9	10	11	12
FLN_T1	1	85	solcap_snp_sl_34545- solcap_snp_sl_9758	2	20	solcap_snp_sl_33579-solcap_snp_sl_8505	4.5421	4.5358			FLN	T1	1	77219814		37671365
	6	20	solcap_snp_sl_34975-solcap_snp_sl_36776	7	10	solcap_snp_sl_68480-solcap_snp_sl_68446	5.3146	5.4194					6	16834931							1203008
FLN_T2	8	0	CL016245-0267-solcap_snp_sl_7232	10	60	solcap_snp_sl_59259-SL10386_455	3.9287	4.252				T2	8	243993										61386959
	8	45	solcap_snp_sl_48592-solcap_snp_sl_4374	9	40	solcap_snp_sl_39516-solcap_snp_sl_39506	3.5825	4.0965					8	54037744									4595212
	11	25	solcap_snp_sl_66141-solcap_snp_sl_36050	12	65	solcap_snp_sl_53918-solcap_snp_sl_53903	4.071	5.0069					11	3006314												62081915
FLN_T3	9	60	solcap_snp_sl_49295-solcap_snp_sl_49276	11	65	solcap_snp_sl_53030-solcap_snp_sl_14074	3.1038	2.9563				T3	9	61687220											50153625
FRN_T1	7	45	solcap_snp_sl_70075-solcap_snp_sl_70043	9	75	solcap_snp_sl_46905-solcap_snp_sl_46927	5.4053	4.6374			FRN	T1	7	55324487									63794144
FRN_T2	4	65	solcap_snp_sl_43538-solcap_snp_sl_43439	10	70	solcap_snp_sl_61229solcap_snp_sl_61196	4.1889	5.6523				T2	4	56393907										62274555
	6	20	solcap_snp_sl_34975-solcap_snp_sl_36776	7	30	solcap_snp_sl_68044solcap_snp_sl_68008	3.8351	5.3207					6	16834919							3153068
	7	60	solcap_snp_sl_5861-solcap_snp_sl_14033	9	95	solcap_snp_sl_69503-solcap_snp_sl_69576	4.129	5.661					7	59870574									65918820
	11	5	solcap_snp_sl_36166SGN-U582519_snp1046	12	65	solcap_snp_sl_53918-solcap_snp_sl_53903	4.0844	5.9273					11	804825												62081915
FRN_T3	3	105	solcap_snp_sl_20721-solcap_snp_sl_34106	11	5	solcap_snp_sl_36166-solcap_snp_sl_100908	3.2248	4.1804				T3	3	61673817											804825
	7	95	solcap_snp_sl_71142-solcap_snp_sl_71176	10	0	solcap_snp_sl_45992-solcap_snp_sl_46021	3.1508	4.3834					7	64547097										64721045
FRS_T1	3	120	solcap_snp_sl_33855-solcap_snp_sl_33829	9	95	solcap_snp_sl_69503-solcap_snp_sl_69576	6.5677	9.8107			FRS	T1	3	63910313									65918820
Log FLN_T3	8	100	solcap_snp_sl_10247-solcap_snp_sl_10235	12	105	solcap_snp_sl_31495-solcap_snp_sl_31403	3.6953	4.9106			Log FLN	T3	8	62476128												65845389
Log FRN_T1	7	45	solcap_snp_sl_70075-solcap_snp_sl_70043	9	75	solcap_snp_sl_46905-solcap_snp_sl_46927	4.8312	6.1543			Log FRN	T1	7	55661007									63794132
Log FRN_T2	7	60	solcap_snp_sl_5861-solcap_snp_sl_14033	9	95	solcap_snp_sl_69503-solcap_snp_sl_69576	2.8486	3.394				T2	7	59870574									65918820
Log FRS_T1	3	115	solcap_snp_sl_33975-solcap_snp_sl_33968	9	90	solcap_snp_sl_58338-solcap_snp_sl_36845	5.0077	7.7501			Log FRS	T1	3	63072948									65141813
Log FRS_T2	2	40	SL10801_170-solcap_snp_sl_29720	7	5	solcap_snp_sl_100152-solcap_snp_sl_68480	3.7757	4.4958				T2	2	41264567							965295
Log FRS_T3	5	20	solcap_snp_sl_49127-solcap_snp_sl_49084	9	25	solcap_snp_sl_12521-solcap_snp_sl_39811	3.5873	2.5801				T3	5	2710286									2632562
pFLN_T21	8	0	solcap_snp_sl_100387-solcap_snp_sl_7232	10	60	solcap_snp_sl_59259-SL10386_455	4.8172	7.2084			pFLN	T2 vs T1	8	243993										61386959
pFLN_T31	7	35	solcap_snp_sl_22065-solcap_snp_sl_67929	11	0	solcap_snp_sl_66655-solcap_snp_sl_66678	3.0698	4.1288				T3 vs T1	7	3817239											234614
pFRS_T32	2	0	solcap_snp_sl_26013-solcap_snp_sl_31740	2	25	solcap_snp_sl_100111-solcap_snp_sl_35956	3.6064	3.3382			pFRS	T3 vs T2	2	30794857		38410491
	2	35	solcap_snp_sl_13638-solcap_snp_sl_29567	4	25	solcap_snp_sl_64250-solcap_snp_sl_64272	3.3847	4.0239					2	40680207				2973432

## Sheet: Table S5
Table S5: Statistics for the genetic map from E6203 x LA1589 IBL population
Chr./information	1	2	3	4	5	6	7	8	9	10	11	12	Total	Average
a)Initial SNPs number	616	451	377	381	197	207	376	365	310	290	331	307	4208	350.667
Segregation distortion - x2	11	15	7	106	1	21	6	2	4	4	0	0	177	14.75
b)Good quality SNPs	605	436	370	275	196	186	370	363	306	286	331	307	4031	335.917
Rec. Freq. = 0	520	365	268	197	148	162	324	296	232	236	291	258	3297	274.75
Lod < 5	14	8	6	7	5	2	1	9	3		6	7	68	6.18182
Redundante mapped position	4	10	7	7		2	2	4	4	1	3	2	46	4.18182
Non-collinear position	7		2	13	9	3	2	7	11	6	4	5	69	6.27273
SNP mapped	60	53	87	51	34	17	41	47	56	43	27	35	551	45.9167
Tam. Chr (Mb)	98.5	55.3	70.8	66.5	65.9	49.8	68	65.9	72.5	65.5	56.3	67.1	802.1	66.8417
SNP/Mb	1.64167	1.0434	0.813793	1.30392	1.93824	2.92941	1.65854	1.40213	1.29464	1.52326	2.08519	1.91714	-	1.62928
cM/chr	127.1	136.65	210.32	174.63	128.41	45.14	86.06	115.26	137.52	106.35	98.86	135.29	1502	125.132
SNP/cM	0.472069	0.387852	0.413655	0.292046	0.264777	0.376606	0.476412	0.407774	0.407213	0.404325	0.273113	0.258704	-	0.369546
cM/SNPs	2.11833	2.5783	2.41747	3.42412	3.77676	2.65529	2.09902	2.45234	2.45571	2.47326	3.66148	3.86543	-	2.83146
Average dist. between markers (kb)	1673.49	471.917	839.462	1319.84	1935.44	2652.61	1649.59	1424.42	1335.54	1513.17	2140.19	2016.7	-	1581.03
Biggest dist. between markers (kb)	42604.4	3583	28074	43911.5	52222.6	30377.8	45685.7	44072	33775.4	39609.4	41903.1	30006.5	-	36318.8

## Sheet: Table S6
Table S6: Name, position and characteristics of the SNPs used for the map of the E6203xLA1589 population
Linkage				Allele	Allele	Allele frecuency	Allele frequency	Postion (cM)	Position (bp)	Distance (bp)
Group	Chr	Original Name	SNP Name	E6203	La1589	E6203	La1589	Genetic Map	Physic (SL2.5)	Physi c(SL2.5)
Lg1	1	SSL2.50CH01_665613	SNP21	T	C	0.963855	0.0361446	0	665613
Lg1	1	SSL2.50CH01_416902	SNP12	T	C	0.95	0.05	1.84	416902	-248711
Lg1	1	SSL2.50CH01_1955432	SNP40	A	C	0.927711	0.0722892	10.69	1955432	1538530
Lg1	1	SSL2.50CH01_2062288	SNP42	G	C	0.940476	0.0595238	12.27	2062288	106856
Lg1	1	SSL2.50CH01_2203245	SNP45	C	T	0.940476	0.0595238	15.66	2203245	140957
Lg1	1	SSL2.50CH01_2343319	SNP51	T	C	0.928571	0.0714286	17.22	2343319	140074
Lg1	1	SSL2.50CH01_2854938	SNP58	A	G	0.940476	0.0595238	22.41	2854938	511619
Lg1	1	SSL2.50CH01_3881012	SNP84	A	T	0.916667	0.0833333	25.6	3881012	1026074
Lg1	1	SSL2.50CH01_3897466	SNP86	C	T	0.891566	0.108434	28.46	3897466	16454
Lg1	1	SSL2.50CH01_4479995	SNP91	C	T	0.876543	0.123457	29.77	4479995	582529
Lg1	1	SSL2.50CH01_6309476	SNP107	T	C	0.879518	0.120482	31.08	6309476	1829481
Lg1	1	SSL2.50CH01_32489254	SNP159	A	C	0.891566	0.108434	32.37	32489254	26179778
Lg1	1	SSL2.50CH01_75093616	SNP267	G	A	0.928571	0.0714286	36.98	75093616	42604362
Lg1	1	SSL2.50CH01_75429204	SNP275	T	C	0.940476	0.0595238	38.54	75429204	335588
Lg1	1	SSL2.50CH01_76228657	SNP279	G	A	0.927711	0.0722892	40.12	76228657	799453
Lg1	1	SSL2.50CH01_76264322	SNP282	T	C	0.940476	0.0595238	41.69	76264322	35665
Lg1	1	SSL2.50CH01_77115304	SNP292	G	A	0.952381	0.047619	43.35	77115304	850982
Lg1	1	SSL2.50CH01_77707542	SNP303	A	C	0.95122	0.0487805	45.15	77707542	592238
Lg1	1	SSL2.50CH01_78404011	SNP307	C	T	0.939759	0.060241	46.84	78404011	696469
Lg1	1	SSL2.50CH01_79461067	SNP319	T	G	0.939024	0.0609756	54.64	79461067	1057056
Lg1	1	SSL2.50CH01_80305144	SNP331	G	A	0.95122	0.0487805	56.33	80305144	844077
Lg1	1	SSL2.50CH01_80765493	SNP339	A	G	0.939024	0.0609756	58.02	80765493	460349
Lg1	1	SSL2.50CH01_81812524	SNP361	G	T	0.892857	0.107143	62.97	81812524	1047031
Lg1	1	SSL2.50CH01_82457831	SNP375	C	A	0.904762	0.0952381	64.31	82457831	645307
Lg1	1	SSL2.50CH01_82705218	SNP379	A	G	0.880952	0.119048	67.01	82705218	247387
Lg1	1	SSL2.50CH01_83081190	SNP384	T	A	0.904762	0.0952381	69.72	83081190	375972
Lg1	1	SSL2.50CH01_84435378	SNP413	T	A	0.903614	0.0963855	71.13	84435378	1354188
Lg1	1	SSL2.50CH01_84614279	SNP417	A	T	0.904762	0.0952381	72.55	84614279	178901
Lg1	1	SSL2.50CH01_85381871	SNP432	A	C	0.916667	0.0833333	73.96	85381871	767592
Lg1	1	SSL2.50CH01_85962208	SNP445	G	A	0.904762	0.0952381	75.36	85962208	580337
Lg1	1	SSL2.50CH01_86041637	SNP447	A	G	0.892857	0.107143	76.7	86041637	79429
Lg1	1	SSL2.50CH01_86352744	SNP455	A	G	0.869048	0.130952	79.28	86352744	311107
Lg1	1	SSL2.50CH01_86453892	SNP457	T	A	0.880952	0.119048	80.5	86453892	101148
Lg1	1	SSL2.50CH01_86631946	SNP460	A	G	0.892857	0.107143	81.78	86631946	178054
Lg1	1	SSL2.50CH01_86650828	SNP461	C	T	0.891566	0.108434	83.13	86650828	18882
Lg1	1	SSL2.50CH01_86856100	SNP467	C	T	0.869048	0.130952	84.42	86856100	205272
Lg1	1	SSL2.50CH01_87320006	SNP479	G	T	0.857143	0.142857	85.59	87320006	463906
Lg1	1	SSL2.50CH01_87612173	SNP489	G	T	0.857143	0.142857	87.95	87612173	292167
Lg1	1	SSL2.50CH01_88559102	SNP517	A	T	0.879518	0.120482	89.18	88559102	946929
Lg1	1	SSL2.50CH01_89359980	SNP535	A	G	0.890244	0.109756	90.48	89359980	800878
Lg1	1	SSL2.50CH01_89430660	SNP536	C	G	0.890244	0.109756	91.85	89430660	70680
Lg1	1	SSL2.50CH01_89984707	SNP543	A	T	0.890244	0.109756	94.62	89984707	554047
Lg1	1	SSL2.50CH01_90724282	SNP554	T	G	0.892857	0.107143	95.98	90724282	739575
Lg1	1	SSL2.50CH01_91784075	SNP571	C	A	0.892857	0.107143	98.68	91784075	1059793
Lg1	1	SSL2.50CH01_92423803	SNP591	T	C	0.904762	0.0952381	100.02	92423803	639728
Lg1	1	SSL2.50CH01_93049898	SNP600	G	T	0.903614	0.0963855	101.44	93049898	626095
Lg1	1	SSL2.50CH01_93210041	SNP608	G	A	0.915663	0.0843373	102.86	93210041	160143
Lg1	1	SSL2.50CH01_93527112	SNP613	T	C	0.903614	0.0963855	104.27	93527112	317071
Lg1	1	SSL2.50CH01_93628128	SNP616	G	A	0.891566	0.108434	105.62	93628128	101016
Lg1	1	SSL2.50CH01_93767566	SNP619	A	G	0.892857	0.107143	106.97	93767566	139438
Lg1	1	SSL2.50CH01_93983755	SNP623	G	A	0.904762	0.0952381	108.31	93983755	216189
Lg1	1	SSL2.50CH01_94562687	SNP634	T	C	0.892857	0.107143	109.65	94562687	578932
Lg1	1	SSL2.50CH01_94762824	SNP639	T	A	0.880952	0.119048	110.93	94762824	200137
Lg1	1	SSL2.50CH01_94929923	SNP643	A	G	0.904762	0.0952381	113.64	94929923	167099
Lg1	1	SSL2.50CH01_95826586	SNP662	T	A	0.916667	0.0833333	118.21	95826586	896663
Lg1	1	SSL2.50CH01_95517829	SNP655	A	G	0.928571	0.0714286	119.69	95517829	-308757
Lg1	1	SSL2.50CH01_97087955	SNP695	C	T	0.928571	0.0714286	122.87	97087955	1570126
Lg1	1	SSL2.50CH01_97434915	SNP701	A	T	0.916667	0.0833333	124.35	97434915	346960
Lg1	1	SSL2.50CH01_97963777	SNP712	G	T	0.904762	0.0952381	125.76	97963777	528862
Lg1	1	SSL2.50CH01_98286698	SNP719	G	A	0.891566	0.108434	127.11	98286698	322921
Lg2	2	SSL2.50CH02_33365408	SNP852	A	G	0.926829	0.0731707	0	33365408
Lg2	2	SSL2.50CH02_34472675	SNP874	C	T	0.939024	0.0609756	1.59	34472675	1107267
Lg2	2	SSL2.50CH02_34665224	SNP877	C	T	0.926829	0.0731707	3.18	34665224	192549
Lg2	2	SSL2.50CH02_35414951	SNP894	T	C	0.925926	0.0740741	6.45	35414951	749727
Lg2	2	SSL2.50CH02_35559021	SNP895	A	G	0.91358	0.0864198	7.97	35559021	144070
Lg2	2	SSL2.50CH02_35827580	SNP898	G	A	0.890244	0.109756	10.88	35827580	268559
Lg2	2	SSL2.50CH02_36441891	SNP902	G	T	0.879518	0.120482	12.18	36441891	614311
Lg2	2	SSL2.50CH02_36696643	SNP907	A	G	0.86747	0.13253	13.41	36696643	254752
Lg2	2	SSL2.50CH02_36836261	SNP908	G	T	0.879518	0.120482	14.65	36836261	139618
Lg2	2	SSL2.50CH02_37271844	SNP916	G	A	0.853659	0.146341	17.14	37271844	435583
Lg2	2	SSL2.50CH02_37811707	SNP923	A	G	0.819277	0.180723	19.43	37811707	539863
Lg2	2	SSL2.50CH02_37912461	SNP926	G	C	0.831325	0.168675	20.48	37912461	100754
Lg2	2	SSL2.50CH02_38001714	SNP930	A	G	0.819277	0.180723	21.53	38001714	89253
Lg2	2	SSL2.50CH02_38190968	SNP937	T	A	0.831325	0.168675	22.58	38190968	189254
Lg2	2	SSL2.50CH02_38221684	SNP940	A	G	0.855422	0.144578	24.86	38221684	30716
Lg2	2	SSL2.50CH02_38282321	SNP941	A	G	0.879518	0.120482	27.34	38282321	60637
Lg2	2	SSL2.50CH02_38612312	SNP947	C	T	0.914634	0.0853659	30.23	38612312	329991
Lg2	2	SSL2.50CH02_38795453	SNP949	G	A	0.914634	0.0853659	31.75	38795453	183141
Lg2	2	SSL2.50CH02_39220419	SNP955	T	A	0.925	0.075	35.08	39220419	424966
Lg2	2	SSL2.50CH02_42803422	SNP1019	C	T	0.952381	0.047619	59.75	42803422	3583003
Lg2	2	SSL2.50CH02_41605351	SNP1003	C	T	0.926829	0.0731707	63.2	41605351	-1198071
Lg2	2	SSL2.50CH02_43291158	SNP1026	A	C	0.939759	0.060241	68.54	43291158	1685807
Lg2	2	SSL2.50CH02_43420824	SNP1030	A	T	0.928571	0.0714286	70.12	43420824	129666
Lg2	2	SSL2.50CH02_43653346	SNP1032	A	G	0.904762	0.0952381	73.12	43653346	232522
Lg2	2	SSL2.50CH02_43905817	SNP1037	T	C	0.892857	0.107143	74.46	43905817	252471
Lg2	2	SSL2.50CH02_44717107	SNP1049	A	G	0.904762	0.0952381	75.8	44717107	811290
Lg2	2	SSL2.50CH02_45664402	SNP1078	G	A	0.892857	0.107143	80.12	45664402	947295
Lg2	2	SSL2.50CH02_45878043	SNP1084	C	A	0.880952	0.119048	81.4	45878043	213641
Lg2	2	SSL2.50CH02_46355139	SNP1093	A	G	0.869048	0.130952	82.62	46355139	477096
Lg2	2	SSL2.50CH02_46495180	SNP1097	A	G	0.878049	0.121951	83.86	46495180	140041
Lg2	2	SSL2.50CH02_46674263	SNP1099	T	A	0.892857	0.107143	85.16	46674263	179083
Lg2	2	SSL2.50CH02_47778527	SNP1123	A	T	0.904762	0.0952381	89.48	47778527	1104264
Lg2	2	SSL2.50CH02_47221052	SNP1112	C	T	0.892857	0.107143	90.82	47221052	-557475
Lg2	2	SSL2.50CH02_48846000	SNP1141	A	G	0.904762	0.0952381	95.14	48846000	1624948
Lg2	2	SSL2.50CH02_49011416	SNP1143	G	A	0.904762	0.0952381	97.98	49011416	165416
Lg2	2	SSL2.50CH02_49297295	SNP1151	G	A	0.892857	0.107143	99.32	49297295	285879
Lg2	2	SSL2.50CH02_49754532	SNP1167	A	G	0.869048	0.130952	101.9	49754532	457237
Lg2	2	SSL2.50CH02_49891854	SNP1169	G	C	0.891566	0.108434	103.19	49891854	137322
Lg2	2	SSL2.50CH02_50254825	SNP1174	A	G	0.904762	0.0952381	106.06	50254825	362971
Lg2	2	SSL2.50CH02_50499308	SNP1176	G	T	0.869048	0.130952	110.15	50499308	244483
Lg2	2	SSL2.50CH02_51130940	SNP1184	G	A	0.879518	0.120482	111.39	51130940	631632
Lg2	2	SSL2.50CH02_51645024	SNP1195	A	G	0.86747	0.13253	112.62	51645024	514084
Lg2	2	SSL2.50CH02_52179351	SNP1212	T	C	0.915663	0.0843373	118.48	52179351	534327
Lg2	2	SSL2.50CH02_52358583	SNP1217	T	G	0.903614	0.0963855	119.9	52358583	179232
Lg2	2	SSL2.50CH02_52413986	SNP1223	T	C	0.915663	0.0843373	121.32	52413986	55403
Lg2	2	SSL2.50CH02_52467051	SNP1228	T	C	0.928571	0.0714286	122.81	52467051	53065
Lg2	2	SSL2.50CH02_52827951	SNP1234	C	T	0.939024	0.0609756	124.4	52827951	360900
Lg2	2	SSL2.50CH02_53134572	SNP1245	T	A	0.914634	0.0853659	127.64	53134572	306621
Lg2	2	SSL2.50CH02_53474563	SNP1250	G	A	0.914634	0.0853659	130.7	53474563	339991
Lg2	2	SSL2.50CH02_53807036	SNP1254	T	C	0.902439	0.097561	132.12	53807036	332473
Lg2	2	SSL2.50CH02_53826295	SNP1255	T	A	0.914634	0.0853659	133.55	53826295	19259
Lg2	2	SSL2.50CH02_54014872	SNP1260	G	C	0.926829	0.0731707	135.06	54014872	188577
Lg2	2	SSL2.50CH02_54393996	SNP1271	G	A	0.940476	0.0595238	136.65	54393996	379124
Lg3	3	SSL2.50CH03_502254	SNP1300	T	G	0.901235	0.0987654	4.69	502254
Lg3	3	SSL2.50CH03_712188	SNP1305	A	C	0.891566	0.108434	5.97	712188	209934
Lg3	3	SSL2.50CH03_791669	SNP1306	G	A	0.869048	0.130952	7.26	791669	79481
Lg3	3	SSL2.50CH03_1107365	SNP1315	C	T	0.891566	0.108434	10.18	1107365	315696
Lg3	3	SSL2.50CH03_1278461	SNP1317	T	C	0.888889	0.111111	12.83	1278461	171096
Lg3	3	SSL2.50CH03_1384995	SNP1321	A	G	0.841463	0.158537	13.93	1384995	106534
Lg3	3	SSL2.50CH03_1408613	SNP1322	G	C	0.807229	0.192771	15.04	1408613	23618
Lg3	3	SSL2.50CH03_1488062	SNP1323	C	T	0.841463	0.158537	17.24	1488062	79449
Lg3	3	SSL2.50CH03_1631574	SNP1327	A	G	0.807229	0.192771	19.44	1631574	143512
Lg3	3	SSL2.50CH03_1845945	SNP1331	T	C	0.841463	0.158537	20.64	1845945	214371
Lg3	3	SSL2.50CH03_1967633	SNP1332	A	G	0.85	0.15	22.99	1967633	121688
Lg3	3	SSL2.50CH03_2151891	SNP1337	G	A	0.843373	0.156627	25.38	2151891	184258
Lg3	3	SSL2.50CH03_2271340	SNP1339	T	A	0.855422	0.144578	32.36	2271340	119449
Lg3	3	SSL2.50CH03_2626441	SNP1343	G	A	0.891566	0.108434	35.09	2626441	355101
Lg3	3	SSL2.50CH03_2715438	SNP1344	T	C	0.891566	0.108434	39.21	2715438	88997
Lg3	3	SSL2.50CH03_2878334	SNP1345	C	T	0.879518	0.120482	45.07	2878334	162896
Lg3	3	SSL2.50CH03_3277553	SNP1352	G	A	0.903614	0.0963855	46.49	3277553	399219
Lg3	3	SSL2.50CH03_3430691	SNP1354	G	A	0.915663	0.0843373	51.14	3430691	153138
Lg3	3	SSL2.50CH03_3847668	SNP1361	T	A	0.902439	0.097561	52.51	3847668	416977
Lg3	3	SSL2.50CH03_3577182	SNP1360	G	A	0.878049	0.121951	53.88	3577182	-270486
Lg3	3	SSL2.50CH03_4144097	SNP1362	C	G	0.902439	0.097561	56.62	4144097	566915
Lg3	3	SSL2.50CH03_4300121	SNP1366	C	T	0.878049	0.121951	60.39	4300121	156024
Lg3	3	SSL2.50CH03_4428476	SNP1368	G	A	0.841463	0.158537	62.68	4428476	128355
Lg3	3	SSL2.50CH03_4557613	SNP1371	A	G	0.833333	0.166667	64.94	4557613	129137
Lg3	3	SSL2.50CH03_4930632	SNP1376	A	G	0.857143	0.142857	67.2	4930632	373019
Lg3	3	SSL2.50CH03_5048075	SNP1377	A	G	0.833333	0.166667	73.24	5048075	117443
Lg3	3	SSL2.50CH03_5275176	SNP1386	C	T	0.829268	0.170732	81.06	5275176	227101
Lg3	3	SSL2.50CH03_5455983	SNP1387	G	A	0.743902	0.256098	88.89	5455983	180807
Lg3	3	SSL2.50CH03_5275091	SNP1384	C	T	0.829268	0.170732	90.04	5275091	-180892
Lg3	3	SSL2.50CH03_5275121	SNP1385	T	C	0.851852	0.148148	91.3	5275121	30
Lg3	3	SSL2.50CH03_5843884	SNP1393	G	A	0.855422	0.144578	92.48	5843884	568763
Lg3	3	SSL2.50CH03_7099853	SNP1396	G	C	0.86747	0.13253	93.66	7099853	1255969
Lg3	3	SSL2.50CH03_6247889	SNP1394	T	C	0.845238	0.154762	94.78	6247889	-851964
Lg3	3	SSL2.50CH03_7271148	SNP1397	T	G	0.857143	0.142857	96.02	7271148	1023259
Lg3	3	SSL2.50CH03_35345109	SNP1467	C	T	0.879518	0.120482	97.25	35345109	28073961
Lg3	3	SSL2.50CH03_51488900	SNP1487	G	T	0.86747	0.13253	98.43	51488900	16143791
Lg3	3	SSL2.50CH03_52067205	SNP1497	A	G	0.855422	0.144578	99.61	52067205	578305
Lg3	3	SSL2.50CH03_51751060	SNP1490	C	A	0.86747	0.13253	103.18	51751060	-316145
Lg3	3	SSL2.50CH03_52519478	SNP1500	C	T	0.831325	0.168675	104.24	52519478	768418
Lg3	3	SSL2.50CH03_52840198	SNP1506	T	C	0.817073	0.182927	107.42	52840198	320720
Lg3	3	SSL2.50CH03_53121369	SNP1508	T	G	0.795181	0.204819	109.46	53121369	281171
Lg3	3	SSL2.50CH03_53465555	SNP1513	T	G	0.804878	0.195122	110.48	53465555	344186
Lg3	3	SSL2.50CH03_54353223	SNP1518	A	G	0.807229	0.192771	111.46	54353223	887668
Lg3	3	SSL2.50CH03_54485146	SNP1520	A	C	0.795181	0.204819	112.52	54485146	131923
Lg3	3	SSL2.50CH03_54834025	SNP1522	C	A	0.82716	0.17284	114.66	54834025	348879
Lg3	3	SSL2.50CH03_55272963	SNP1523	A	G	0.82716	0.17284	115.94	55272963	438938
Lg3	3	SSL2.50CH03_55746830	SNP1528	A	G	0.860759	0.139241	117.21	55746830	473867
Lg3	3	SSL2.50CH03_56592085	SNP1533	G	A	0.855422	0.144578	118.47	56592085	845255
Lg3	3	SSL2.50CH03_56791307	SNP1535	A	T	0.8625	0.1375	125.6	56791307	199222
Lg3	3	SSL2.50CH03_59246440	SNP1552	G	A	0.879518	0.120482	126.89	59246440	2455133
Lg3	3	SSL2.50CH03_59356024	SNP1556	A	G	0.891566	0.108434	131.05	59356024	109584
Lg3	3	SSL2.50CH03_59894726	SNP1566	G	T	0.878049	0.121951	133.66	59894726	538702
Lg3	3	SSL2.50CH03_60012033	SNP1568	C	T	0.879518	0.120482	136.16	60012033	117307
Lg3	3	SSL2.50CH03_60560999	SNP1571	A	G	0.853659	0.146341	137.35	60560999	548966
Lg3	3	SSL2.50CH03_60989480	SNP1577	G	A	0.855422	0.144578	138.48	60989480	428481
Lg3	3	SSL2.50CH03_61287685	SNP1581	A	C	0.843373	0.156627	140.67	61287685	298205
Lg3	3	SSL2.50CH03_61473065	SNP1587	A	T	0.819277	0.180723	141.72	61473065	185380
Lg3	3	SSL2.50CH03_62107996	SNP1600	A	G	0.831325	0.168675	145.21	62107996	634931
Lg3	3	SSL2.50CH03_62256015	SNP1603	T	C	0.819277	0.180723	146.3	62256015	148019
Lg3	3	SSL2.50CH03_62438370	SNP1606	T	C	0.841463	0.158537	147.51	62438370	182355
Lg3	3	SSL2.50CH03_62511412	SNP1609	T	A	0.839506	0.160494	148.66	62511412	73042
Lg3	3	SSL2.50CH03_62753809	SNP1611	T	C	0.831325	0.168675	150.93	62753809	242397
Lg3	3	SSL2.50CH03_63405128	SNP1628	G	C	0.855422	0.144578	163.05	63405128	651319
Lg3	3	SSL2.50CH03_64897714	SNP1640	A	G	0.821429	0.178571	164.05	64897714	1492586
Lg3	3	SSL2.50CH03_65231101	SNP1643	A	T	0.809524	0.190476	165.06	65231101	333387
Lg3	3	SSL2.50CH03_65302963	SNP1646	G	A	0.821429	0.178571	168.46	65302963	71862
Lg3	3	SSL2.50CH03_65832991	SNP1656	T	C	0.857143	0.142857	169.59	65832991	530028
Lg3	3	SSL2.50CH03_65918462	SNP1658	A	T	0.845238	0.154762	173.36	65918462	85471
Lg3	3	SSL2.50CH03_66017854	SNP1660	T	C	0.853659	0.146341	175.66	66017854	99392
Lg3	3	SSL2.50CH03_66098565	SNP1664	C	G	0.807229	0.192771	178.7	66098565	80711
Lg3	3	SSL2.50CH03_66359305	SNP1668	A	G	0.795181	0.204819	185.04	66359305	260740
Lg3	3	SSL2.50CH03_66929908	SNP1679	C	T	0.797619	0.202381	186.99	66929908	570603
Lg3	3	SSL2.50CH03_67175841	SNP1685	A	T	0.795181	0.204819	187.94	67175841	245933
Lg3	3	SSL2.50CH03_67330945	SNP1688	A	T	0.783133	0.216867	189.78	67330945	155104
Lg3	3	SSL2.50CH03_67517578	SNP1692	G	C	0.756098	0.243902	190.65	67517578	186633
Lg3	3	SSL2.50CH03_67673718	SNP1695	T	C	0.743902	0.256098	195.51	67673718	156140
Lg3	3	SSL2.50CH03_67867735	SNP1704	A	C	0.730769	0.269231	198.57	67867735	194017
Lg3	3	SSL2.50CH03_67917629	SNP1705	T	G	0.775	0.225	199.54	67917629	49894
Lg3	3	SSL2.50CH03_68061742	SNP1713	G	A	0.777778	0.222222	200.49	68061742	144113
Lg3	3	SSL2.50CH03_68283895	SNP1717	G	C	0.795181	0.204819	203.55	68283895	222153
Lg3	3	SSL2.50CH03_68507102	SNP1722	T	C	0.804878	0.195122	204.54	68507102	223207
Lg3	3	SSL2.50CH03_68626898	SNP1725	G	A	0.792683	0.207317	205.52	68626898	119796
Lg3	3	SSL2.50CH03_68845741	SNP1732	A	G	0.804878	0.195122	206.5	68845741	218843
Lg3	3	SSL2.50CH03_69013978	SNP1736	T	A	0.792683	0.207317	207.46	69013978	168237
Lg3	3	SSL2.50CH03_69249014	SNP1744	A	G	0.780488	0.219512	208.41	69249014	235036
Lg3	3	SSL2.50CH03_69405675	SNP1746	C	T	0.792683	0.207317	209.36	69405675	156661
Lg3	3	SSL2.50CH03_69456990	SNP1749	G	A	0.777778	0.222222	210.32	69456990	51315
Lg4	4	SSL2.50CH04_328647	SNP1772	G	C	0.880952	0.119048	0	328647
Lg4	4	SSL2.50CH04_585336	SNP1776	A	T	0.928571	0.0714286	6.18	585336	256689
Lg4	4	SSL2.50CH04_860851	SNP1782	G	A	0.927711	0.0722892	7.75	860851	275515
Lg4	4	SSL2.50CH04_995935	SNP1784	G	T	0.926829	0.0731707	9.36	995935	135084
Lg4	4	SSL2.50CH04_1255406	SNP1789	T	C	0.940476	0.0595238	10.95	1255406	259471
Lg4	4	SSL2.50CH04_1458549	SNP1791	C	T	0.939024	0.0609756	14.4	1458549	203143
Lg4	4	SSL2.50CH04_2187141	SNP1801	G	A	0.916667	0.0833333	17.64	2187141	728592
Lg4	4	SSL2.50CH04_2875534	SNP1818	A	G	0.927711	0.0722892	26.76	2875534	688393
Lg4	4	SSL2.50CH04_3430134	SNP1826	C	T	0.879518	0.120482	35.27	3430134	554600
Lg4	4	SSL2.50CH04_3170146	SNP1821	C	T	0.869048	0.130952	36.51	3170146	-259988
Lg4	4	SSL2.50CH04_3869078	SNP1829	G	C	0.86747	0.13253	38.99	3869078	698932
Lg4	4	SSL2.50CH04_3869073	SNP1828	T	G	0.879518	0.120482	40.22	3869073	-5
Lg4	4	SSL2.50CH04_4184549	SNP1836	A	C	0.857143	0.142857	41.45	4184549	315476
Lg4	4	SSL2.50CH04_4495347	SNP1845	C	T	0.845238	0.154762	42.58	4495347	310798
Lg4	4	SSL2.50CH04_4640409	SNP1848	G	T	0.857143	0.142857	46.13	4640409	145062
Lg4	4	SSL2.50CH04_4780189	SNP1850	C	G	0.853659	0.146341	47.32	4780189	139780
Lg4	4	SSL2.50CH04_5227109	SNP1853	G	A	0.845238	0.154762	52.36	5227109	446920
Lg4	4	SSL2.50CH04_5258112	SNP1855	T	C	0.865854	0.134146	53.55	5258112	31003
Lg4	4	SSL2.50CH04_5703281	SNP1871	G	A	0.843373	0.156627	54.75	5703281	445169
Lg4	4	SSL2.50CH04_6571017	SNP1884	A	G	0.833333	0.166667	57.02	6571017	867736
Lg4	4	SSL2.50CH04_50482491	SNP2038	G	A	0.740741	0.259259	65.91	50482491	43911474
Lg4	4	SSL2.50CH04_50530913	SNP2039	G	A	0.719512	0.280488	66.76	50530913	48422
Lg4	4	SSL2.50CH04_51341613	SNP2047	A	T	0.809524	0.190476	78.36	51341613	810700
Lg4	4	SSL2.50CH04_51789409	SNP2049	A	G	0.821429	0.178571	79.37	51789409	447796
Lg4	4	SSL2.50CH04_51754922	SNP2048	A	C	0.833333	0.166667	80.42	51754922	-34487
Lg4	4	SSL2.50CH04_53738389	SNP2065	T	C	0.895522	0.104478	85.38	53738389	1983467
Lg4	4	SSL2.50CH04_53738351	SNP2064	T	C	0.882353	0.117647	87	53738351	-38
Lg4	4	SSL2.50CH04_54582991	SNP2076	G	A	0.819277	0.180723	91.67	54582991	844640
Lg4	4	SSL2.50CH04_54613234	SNP2077	C	A	0.833333	0.166667	94.96	54613234	30243
Lg4	4	SSL2.50CH04_57945504	SNP2088	A	G	0.845238	0.154762	110.71	57945504	3332270
Lg4	4	SSL2.50CH04_58212433	SNP2091	C	T	0.857143	0.142857	111.84	58212433	266929
Lg4	4	SSL2.50CH04_58266305	SNP2092	G	A	0.869048	0.130952	113.01	58266305	53872
Lg4	4	SSL2.50CH04_59066778	SNP2101	G	A	0.845238	0.154762	115.37	59066778	800473
Lg4	4	SSL2.50CH04_59281027	SNP2114	G	T	0.880952	0.119048	119.09	59281027	214249
Lg4	4	SSL2.50CH04_59808074	SNP2124	C	T	0.890244	0.109756	120.45	59808074	527047
Lg4	4	SSL2.50CH04_60130338	SNP2129	C	T	0.82716	0.17284	125.82	60130338	322264
Lg4	4	SSL2.50CH04_60631534	SNP2133	G	A	0.855422	0.144578	128.12	60631534	501196
Lg4	4	SSL2.50CH04_60743990	SNP2135	C	T	0.855422	0.144578	130.5	60743990	112456
Lg4	4	SSL2.50CH04_61041876	SNP2138	T	G	0.878049	0.121951	132.99	61041876	297886
Lg4	4	SSL2.50CH04_61431001	SNP2143	A	G	0.879518	0.120482	138.58	61431001	389125
Lg4	4	SSL2.50CH04_61637720	SNP2145	A	T	0.86747	0.13253	139.81	61637720	206719
Lg4	4	SSL2.50CH04_61946116	SNP2149	A	G	0.879518	0.120482	143.73	61946116	308396
Lg4	4	SSL2.50CH04_62120256	SNP2151	A	C	0.86747	0.13253	147.66	62120256	174140
Lg4	4	SSL2.50CH04_62314588	SNP2155	T	C	0.879518	0.120482	148.89	62314588	194332
Lg4	4	SSL2.50CH04_62429656	SNP2157	A	G	0.902439	0.097561	150.25	62429656	115068
Lg4	4	SSL2.50CH04_62625294	SNP2158	T	C	0.879518	0.120482	151.61	62625294	195638
Lg4	4	SSL2.50CH04_63103552	SNP2181	T	C	0.902439	0.097561	152.97	63103552	478258
Lg4	4	SSL2.50CH04_64908974	SNP2214	G	A	0.914634	0.0853659	159.73	64908974	1805422
Lg4	4	SSL2.50CH04_64685097	SNP2210	A	C	0.903614	0.0963855	161.16	64685097	-223877
Lg4	4	SSL2.50CH04_65100267	SNP2217	C	T	0.825	0.175	173.56	65100267	415170
Lg4	4	SSL2.50CH04_65283813	SNP2222	C	T	0.8125	0.1875	174.63	65283813	183546
Lg5	5	SSL2.50CH05_1943054	SNP2301	C	T	0.851852	0.148148	0	1943054
Lg5	5	SSL2.50CH05_2319722	SNP2310	C	T	0.843373	0.156627	3.62	2319722	376668
Lg5	5	SSL2.50CH05_2913407	SNP2316	C	T	0.857143	0.142857	7.2	2913407	593685
Lg5	5	SSL2.50CH05_3585341	SNP2338	T	C	0.771084	0.228916	18.07	3585341	671934
Lg5	5	SSL2.50CH05_3492431	SNP2334	G	C	0.756098	0.243902	18.96	3492431	-92910
Lg5	5	SSL2.50CH05_3720035	SNP2339	G	A	0.768293	0.231707	23.71	3720035	227604
Lg5	5	SSL2.50CH05_3847093	SNP2342	A	C	0.775	0.225	26.6	3847093	127058
Lg5	5	SSL2.50CH05_4322124	SNP2347	C	T	0.891566	0.108434	42.84	4322124	475031
Lg5	5	SSL2.50CH05_4507506	SNP2349	A	G	0.904762	0.0952381	44.19	4507506	185382
Lg5	5	SSL2.50CH05_4897514	SNP2353	A	G	0.903614	0.0963855	47.06	4897514	390008
Lg5	5	SSL2.50CH05_4988707	SNP2354	A	G	0.903614	0.0963855	49.93	4988707	91193
Lg5	5	SSL2.50CH05_5153775	SNP2355	G	A	0.916667	0.0833333	51.35	5153775	165068
Lg5	5	SSL2.50CH05_5506645	SNP2358	T	C	0.891566	0.108434	54.22	5506645	352870
Lg5	5	SSL2.50CH05_5716453	SNP2361	G	A	0.878049	0.121951	55.51	5716453	209808
Lg5	5	SSL2.50CH05_5816508	SNP2363	C	T	0.902439	0.097561	56.88	5816508	100055
Lg5	5	SSL2.50CH05_5958978	SNP2365	G	A	0.916667	0.0833333	59.94	5958978	142470
Lg5	5	SSL2.50CH05_6701849	SNP2379	C	A	0.915663	0.0843373	62.97	6701849	742871
Lg5	5	SSL2.50CH05_7222883	SNP2385	G	A	0.915663	0.0843373	66.02	7222883	521034
Lg5	5	SSL2.50CH05_7340825	SNP2389	T	G	0.927711	0.0722892	67.52	7340825	117942
Lg5	5	SSL2.50CH05_59563441	SNP2423	A	C	0.926829	0.0731707	69.11	59563441	52222616
Lg5	5	SSL2.50CH05_60092301	SNP2429	C	A	0.928571	0.0714286	70.7	60092301	528860
Lg5	5	SSL2.50CH05_62859640	SNP2449	A	C	0.939759	0.060241	98.97	62859640	2767339
Lg5	5	SSL2.50CH05_62927567	SNP2451	A	C	0.939759	0.060241	100.66	62927567	67927
Lg5	5	SSL2.50CH05_63219825	SNP2453	G	A	0.914634	0.0853659	102.26	63219825	292258
Lg5	5	SSL2.50CH05_63513437	SNP2458	A	G	0.928571	0.0714286	107.21	63513437	293612
Lg5	5	SSL2.50CH05_63712140	SNP2462	A	T	0.940476	0.0595238	108.77	63712140	198703
Lg5	5	SSL2.50CH05_63905232	SNP2463	C	T	0.952381	0.047619	110.43	63905232	193092
Lg5	5	SSL2.50CH05_64203679	SNP2468	G	A	0.928571	0.0714286	113.82	64203679	298447
Lg5	5	SSL2.50CH05_64510446	SNP2474	A	G	0.916667	0.0833333	118.67	64510446	306767
Lg5	5	SSL2.50CH05_64760618	SNP2481	G	A	0.904762	0.0952381	120.08	64760618	250172
Lg5	5	SSL2.50CH05_65009026	SNP2484	G	A	0.925926	0.0740741	123.35	65009026	248408
Lg5	5	SSL2.50CH05_65084789	SNP2486	A	G	0.926829	0.0731707	125.07	65084789	75763
Lg5	5	SSL2.50CH05_65175008	SNP2490	T	G	0.939024	0.0609756	126.79	65175008	90219
Lg5	5	SSL2.50CH05_65626601	SNP2500	C	T	0.902439	0.097561	128.41	65626601	451593
Lg6	6	SSL2.50CH06_715071	SNP2508	T	C	0.731707	0.268293	0	715071
Lg6	6	SSL2.50CH06_769893	SNP2510	T	A	0.725	0.275	0.85	769893	54822
Lg6	6	SSL2.50CH06_1132185	SNP2530	C	T	0.769231	0.230769	2.73	1132185	362292
Lg6	6	SSL2.50CH06_1485705	SNP2542	C	T	0.753247	0.246753	5.93	1485705	353520
Lg6	6	SSL2.50CH06_1729234	SNP2556	A	T	0.766234	0.233766	8.16	1729234	243529
Lg6	6	SSL2.50CH06_4926126	SNP2652	A	C	0.945205	0.0547945	23.65	4926126	3196892
Lg6	6	SSL2.50CH06_35303886	SNP2804	A	G	0.851852	0.148148	25.7	35303886	30377760
Lg6	6	SSL2.50CH06_35570117	SNP2807	A	G	0.864198	0.135802	26.9	35570117	266231
Lg6	6	SSL2.50CH06_35669171	SNP2810	G	A	0.9	0.1	29.71	35669171	99054
Lg6	6	SSL2.50CH06_37722706	SNP2840	T	A	0.902439	0.097561	31.16	37722706	2053535
Lg6	6	SSL2.50CH06_38283089	SNP2849	A	T	0.904762	0.0952381	32.59	38283089	560383
Lg6	6	SSL2.50CH06_38944801	SNP2856	T	G	0.891566	0.108434	33.94	38944801	661712
Lg6	6	SSL2.50CH06_39421432	SNP2862	T	A	0.903614	0.0963855	35.29	39421432	476631
Lg6	6	SSL2.50CH06_39899491	SNP2874	G	T	0.927711	0.0722892	38.31	39899491	478059
Lg6	6	SSL2.50CH06_40278641	SNP2885	C	T	0.95122	0.0487805	40	40278641	379150
Lg6	6	SSL2.50CH06_42017451	SNP2915	T	C	0.939024	0.0609756	41.69	42017451	1738810
Lg6	6	SSL2.50CH06_40878118	SNP2896	C	A	0.939024	0.0609756	45.14	40878118	-1139333
Lg7	7	SSL2.50CH07_1345511	SNP2947	G	A	0.952381	0.047619	0	1345511
Lg7	7	SSL2.50CH07_2649973	SNP2975	T	C	0.927711	0.0722892	3.42	2649973	1304462
Lg7	7	SSL2.50CH07_2772439	SNP2977	G	A	0.901235	0.0987654	4.95	2772439	122466
Lg7	7	SSL2.50CH07_3214262	SNP2981	G	A	0.892857	0.107143	6.32	3214262	441823
Lg7	7	SSL2.50CH07_3315061	SNP2982	A	G	0.880952	0.119048	7.6	3315061	100799
Lg7	7	SSL2.50CH07_3856779	SNP2989	T	C	0.865854	0.134146	10.21	3856779	541718
Lg7	7	SSL2.50CH07_4114397	SNP2990	C	T	0.817073	0.182927	17.84	4114397	257618
Lg7	7	SSL2.50CH07_4955733	SNP2998	A	G	0.817073	0.182927	18.9	4955733	841336
Lg7	7	SSL2.50CH07_6106401	SNP2999	T	C	0.780488	0.219512	20.95	6106401	1150668
Lg7	7	SSL2.50CH07_6443781	SNP3002	C	T	0.7875	0.2125	21.95	6443781	337380
Lg7	7	SSL2.50CH07_11684824	SNP3027	A	G	0.802469	0.197531	22.98	11684824	5241043
Lg7	7	SSL2.50CH07_57370512	SNP3145	C	T	0.797619	0.202381	26.18	57370512	45685688
Lg7	7	SSL2.50CH07_56882384	SNP3140	A	T	0.817073	0.182927	27.2	56882384	-488128
Lg7	7	SSL2.50CH07_57840904	SNP3153	T	C	0.839506	0.160494	29.53	57840904	958520
Lg7	7	SSL2.50CH07_58053356	SNP3155	A	T	0.785714	0.214286	31.75	58053356	212452
Lg7	7	SSL2.50CH07_58629269	SNP3169	C	A	0.771084	0.228916	32.66	58629269	575913
Lg7	7	SSL2.50CH07_58827337	SNP3172	T	G	0.768293	0.231707	33.59	58827337	198068
Lg7	7	SSL2.50CH07_59101922	SNP3178	T	C	0.768293	0.231707	34.51	59101922	274585
Lg7	7	SSL2.50CH07_59174438	SNP3181	G	A	0.783133	0.216867	35.43	59174438	72516
Lg7	7	SSL2.50CH07_60623603	SNP3203	G	C	0.792683	0.207317	38.39	60623603	1449165
Lg7	7	SSL2.50CH07_60897033	SNP3205	G	T	0.820513	0.179487	40.64	60897033	273430
Lg7	7	SSL2.50CH07_61160831	SNP3211	A	G	0.771084	0.228916	42.89	61160831	263798
Lg7	7	SSL2.50CH07_61642813	SNP3215	G	A	0.756098	0.243902	45.65	61642813	481982
Lg7	7	SSL2.50CH07_61836681	SNP3222	T	G	0.756098	0.243902	46.55	61836681	193868
Lg7	7	SSL2.50CH07_61904149	SNP3225	G	A	0.794521	0.205479	47.62	61904149	67468
Lg7	7	SSL2.50CH07_62021609	SNP3226	A	G	0.814815	0.185185	51.11	62021609	117460
Lg7	7	SSL2.50CH07_62093144	SNP3228	T	C	0.790123	0.209877	52.14	62093144	71535
Lg7	7	SSL2.50CH07_62438264	SNP3236	G	A	0.7875	0.2125	53.18	62438264	345120
Lg7	7	SSL2.50CH07_62805409	SNP3254	A	T	0.794872	0.205128	54.23	62805409	367145
Lg7	7	SSL2.50CH07_63230030	SNP3256	A	G	0.771084	0.228916	57.48	63230030	424621
Lg7	7	SSL2.50CH07_63276520	SNP3257	T	C	0.822785	0.177215	61.79	63276520	46490
Lg7	7	SSL2.50CH07_63337482	SNP3258	A	C	0.839506	0.160494	62.92	63337482	60962
Lg7	7	SSL2.50CH07_63399796	SNP3260	C	T	0.864198	0.135802	64.12	63399796	62314
Lg7	7	SSL2.50CH07_63856680	SNP3265	T	C	0.865854	0.134146	65.37	63856680	456884
Lg7	7	SSL2.50CH07_63995488	SNP3270	A	T	0.853659	0.146341	66.56	63995488	138808
Lg7	7	SSL2.50CH07_64241214	SNP3281	C	A	0.864198	0.135802	69.07	64241214	245726
Lg7	7	SSL2.50CH07_65849890	SNP3317	A	C	0.875	0.125	72.7	65849890	1608676
Lg7	7	SSL2.50CH07_66100226	SNP3323	A	G	0.865854	0.134146	74.49	66100226	250336
Lg7	7	SSL2.50CH07_66206476	SNP3326	A	G	0.86747	0.13253	75.74	66206476	106250
Lg7	7	SSL2.50CH07_66241888	SNP3327	T	A	0.890244	0.109756	77.03	66241888	35412
Lg7	7	SSL2.50CH07_66352766	SNP3332	G	A	0.855422	0.144578	86.06	66352766	110878
Lg8	8	SSL2.50CH08_2442	SNP3361	G	A	0.86747	0.13253	0	2442
Lg8	8	SSL2.50CH08_111854	SNP3362	T	C	0.891566	0.108434	2.6	111854	109412
Lg8	8	SSL2.50CH08_744758	SNP3376	A	C	0.927711	0.0722892	7.2	744758	632904
Lg8	8	SSL2.50CH08_876239	SNP3380	A	C	0.926829	0.0731707	8.8	876239	131481
Lg8	8	SSL2.50CH08_945392	SNP3382	G	T	0.902439	0.097561	10.31	945392	69153
Lg8	8	SSL2.50CH08_1927405	SNP3398	T	A	0.903614	0.0963855	25.91	1927405	982013
Lg8	8	SSL2.50CH08_2062457	SNP3404	A	G	0.864198	0.135802	30.1	2062457	135052
Lg8	8	SSL2.50CH08_2748419	SNP3419	T	C	0.873418	0.126582	32.77	2748419	685962
Lg8	8	SSL2.50CH08_9300388	SNP3459	C	T	0.898734	0.101266	34.18	9300388	6551969
Lg8	8	SSL2.50CH08_53372404	SNP3573	A	T	0.875	0.125	35.57	53372404	44072016
Lg8	8	SSL2.50CH08_53747570	SNP3575	A	G	0.8875	0.1125	36.89	53747570	375166
Lg8	8	SSL2.50CH08_54192069	SNP3576	G	C	0.864198	0.135802	41.14	54192069	444499
Lg8	8	SSL2.50CH08_55390772	SNP3586	T	C	0.873418	0.126582	43.81	55390772	1198703
Lg8	8	SSL2.50CH08_56080514	SNP3600	T	G	0.865854	0.134146	45.14	56080514	689742
Lg8	8	SSL2.50CH08_56288508	SNP3605	C	G	0.864198	0.135802	46.39	56288508	207994
Lg8	8	SSL2.50CH08_56374117	SNP3607	G	A	0.841463	0.158537	47.59	56374117	85609
Lg8	8	SSL2.50CH08_56545870	SNP3611	T	C	0.829268	0.170732	48.68	56545870	171753
Lg8	8	SSL2.50CH08_56592542	SNP3612	G	A	0.817073	0.182927	49.74	56592542	46672
Lg8	8	SSL2.50CH08_56715440	SNP3615	G	A	0.839506	0.160494	50.84	56715440	122898
Lg8	8	SSL2.50CH08_57002451	SNP3617	T	C	0.833333	0.166667	51.99	57002451	287011
Lg8	8	SSL2.50CH08_57403434	SNP3622	T	A	0.865854	0.134146	57.04	57403434	400983
Lg8	8	SSL2.50CH08_57864957	SNP3625	G	C	0.876543	0.123457	59.67	57864957	461523
Lg8	8	SSL2.50CH08_58559838	SNP3644	A	G	0.879518	0.120482	63.86	58559838	694881
Lg8	8	SSL2.50CH08_58917270	SNP3654	G	A	0.855422	0.144578	72.3	58917270	357432
Lg8	8	SSL2.50CH08_59371268	SNP3659	A	G	0.843373	0.156627	73.43	59371268	453998
Lg8	8	SSL2.50CH08_59855560	SNP3671	C	T	0.839506	0.160494	75.73	59855560	484292
Lg8	8	SSL2.50CH08_60276242	SNP3679	G	C	0.875	0.125	79.55	60276242	420682
Lg8	8	SSL2.50CH08_60332779	SNP3681	A	G	0.876543	0.123457	80.87	60332779	56537
Lg8	8	SSL2.50CH08_60587059	SNP3685	A	G	0.853659	0.146341	83.38	60587059	254280
Lg8	8	SSL2.50CH08_60962406	SNP3689	G	A	0.876543	0.123457	84.63	60962406	375347
Lg8	8	SSL2.50CH08_60998096	SNP3690	T	A	0.876543	0.123457	87.26	60998096	35690
Lg8	8	SSL2.50CH08_61233430	SNP3692	A	G	0.853659	0.146341	89.78	61233430	235334
Lg8	8	SSL2.50CH08_61304298	SNP3693	T	A	0.841463	0.158537	90.92	61304298	70868
Lg8	8	SSL2.50CH08_61641198	SNP3700	C	T	0.829268	0.170732	94.36	61641198	336900
Lg8	8	SSL2.50CH08_61997523	SNP3705	A	G	0.82716	0.17284	95.47	61997523	356325
Lg8	8	SSL2.50CH08_62026628	SNP3707	T	C	0.831325	0.168675	96.57	62026628	29105
Lg8	8	SSL2.50CH08_62626860	SNP3720	T	A	0.86747	0.13253	100.14	62626860	600232
Lg8	8	SSL2.50CH08_63001875	SNP3724	T	C	0.855422	0.144578	103.88	63001875	375015
Lg8	8	SSL2.50CH08_63070970	SNP3725	T	C	0.843373	0.156627	105.02	63070970	69095
Lg8	8	SSL2.50CH08_63506791	SNP3735	G	A	0.831325	0.168675	106.11	63506791	435821
Lg8	8	SSL2.50CH08_63539667	SNP3736	T	A	0.843373	0.156627	107.2	63539667	32876
Lg8	8	SSL2.50CH08_63815460	SNP3741	G	A	0.831325	0.168675	108.29	63815460	275793
Lg8	8	SSL2.50CH08_64092770	SNP3743	C	T	0.855422	0.144578	110.56	64092770	277310
Lg8	8	SSL2.50CH08_64322483	SNP3749	T	A	0.865854	0.134146	111.75	64322483	229713
Lg8	8	SSL2.50CH08_64752434	SNP3757	C	T	0.843373	0.156627	112.94	64752434	429951
Lg8	8	SSL2.50CH08_64880295	SNP3758	A	G	0.855422	0.144578	114.07	64880295	127861
Lg8	8	SSL2.50CH08_65525972	SNP3766	G	C	0.86747	0.13253	115.26	65525972	645677
Lg9	9	SSL2.50CH09_35039	SNP3771	C	T	0.765432	0.234568	0	35039
Lg9	9	SSL2.50CH09_541581	SNP3778	C	G	0.746988	0.253012	0.9	541581	506542
Lg9	9	SSL2.50CH09_556991	SNP3781	C	A	0.768293	0.231707	1.79	556991	15410
Lg9	9	SSL2.50CH09_842347	SNP3788	G	C	0.780488	0.219512	4.64	842347	285356
Lg9	9	SSL2.50CH09_938702	SNP3793	C	T	0.759036	0.240964	5.57	938702	96355
Lg9	9	SSL2.50CH09_1003134	SNP3799	C	A	0.77381	0.22619	6.45	1003134	64432
Lg9	9	SSL2.50CH09_1126825	SNP3801	G	T	0.783133	0.216867	8.35	1126825	123691
Lg9	9	SSL2.50CH09_1315585	SNP3806	T	G	0.783133	0.216867	9.3	1315585	188760
Lg9	9	SSL2.50CH09_1961319	SNP3818	T	C	0.807229	0.192771	14.6	1961319	645734
Lg9	9	SSL2.50CH09_2274134	SNP3823	C	T	0.819277	0.180723	15.61	2274134	312815
Lg9	9	SSL2.50CH09_3265938	SNP3844	C	A	0.8125	0.1875	22.63	3265938	991804
Lg9	9	SSL2.50CH09_3588051	SNP3848	C	T	0.839506	0.160494	27.29	3588051	322113
Lg9	9	SSL2.50CH09_3948068	SNP3854	G	A	0.848101	0.151899	28.45	3948068	360017
Lg9	9	SSL2.50CH09_4216058	SNP3856	A	G	0.851852	0.148148	30.89	4216058	267990
Lg9	9	SSL2.50CH09_4510149	SNP3862	G	A	0.82716	0.17284	33.19	4510149	294091
Lg9	9	SSL2.50CH09_4706233	SNP3869	G	T	0.829268	0.170732	34.29	4706233	196084
Lg9	9	SSL2.50CH09_4826853	SNP3871	A	G	0.841463	0.158537	35.39	4826853	120620
Lg9	9	SSL2.50CH09_5596329	SNP3882	C	T	0.864198	0.135802	40.47	5596329	769476
Lg9	9	SSL2.50CH09_6050096	SNP3884	C	T	0.853659	0.146341	42.98	6050096	453767
Lg9	9	SSL2.50CH09_6806550	SNP3886	G	A	0.853659	0.146341	45.37	6806550	756454
Lg9	9	SSL2.50CH09_7303047	SNP3888	A	G	0.855422	0.144578	46.56	7303047	496497
Lg9	9	SSL2.50CH09_27657844	SNP3904	A	G	0.853659	0.146341	47.75	27657844	20354797
Lg9	9	SSL2.50CH09_61433255	SNP3935	C	T	0.85	0.15	48.95	61433255	33775411
Lg9	9	SSL2.50CH09_61717339	SNP3938	T	C	0.839506	0.160494	51.39	61717339	284084
Lg9	9	SSL2.50CH09_61980658	SNP3939	A	T	0.839506	0.160494	52.54	61980658	263319
Lg9	9	SSL2.50CH09_62393561	SNP3942	G	C	0.875	0.125	55.07	62393561	412903
Lg9	9	SSL2.50CH09_63339814	SNP3945	A	G	0.891566	0.108434	57.86	63339814	946253
Lg9	9	SSL2.50CH09_63457006	SNP3948	T	C	0.86747	0.13253	60.46	63457006	117192
Lg9	9	SSL2.50CH09_63726242	SNP3951	C	G	0.890244	0.109756	61.76	63726242	269236
Lg9	9	SSL2.50CH09_63815188	SNP3952	A	G	0.86747	0.13253	63.05	63815188	88946
Lg9	9	SSL2.50CH09_64098708	SNP3955	G	A	0.864198	0.135802	64.3	64098708	283520
Lg9	9	SSL2.50CH09_64687737	SNP3959	C	G	0.86747	0.13253	65.55	64687737	589029
Lg9	9	SSL2.50CH09_65330853	SNP3975	T	A	0.891566	0.108434	68.15	65330853	643116
Lg9	9	SSL2.50CH09_64736359	SNP3962	C	A	0.891566	0.108434	70.87	64736359	-594494
Lg9	9	SSL2.50CH09_65244921	SNP3973	G	C	0.903614	0.0963855	72.22	65244921	508562
Lg9	9	SSL2.50CH09_65810090	SNP3987	C	T	0.904762	0.0952381	73.64	65810090	565169
Lg9	9	SSL2.50CH09_66172567	SNP3998	A	G	0.892857	0.107143	74.98	66172567	362477
Lg9	9	SSL2.50CH09_66360717	SNP4001	G	A	0.904762	0.0952381	76.32	66360717	188150
Lg9	9	SSL2.50CH09_66527837	SNP4004	C	T	0.916667	0.0833333	77.72	66527837	167120
Lg9	9	SSL2.50CH09_66993739	SNP4008	T	C	0.915663	0.0843373	79.22	66993739	465902
Lg9	9	SSL2.50CH09_67307206	SNP4018	G	A	0.91358	0.0864198	84.25	67307206	313467
Lg9	9	SSL2.50CH09_67508724	SNP4026	G	T	0.903614	0.0963855	85.78	67508724	201518
Lg9	9	SSL2.50CH09_67890899	SNP4030	T	C	0.904762	0.0952381	88.65	67890899	382175
Lg9	9	SSL2.50CH09_68192353	SNP4034	T	C	0.916667	0.0833333	93.22	68192353	301454
Lg9	9	SSL2.50CH09_68297214	SNP4036	G	C	0.916667	0.0833333	96.23	68297214	104861
Lg9	9	SSL2.50CH09_68818754	SNP4052	A	T	0.892857	0.107143	99.07	68818754	521540
Lg9	9	SSL2.50CH09_69268441	SNP4061	A	G	0.916667	0.0833333	101.92	69268441	449687
Lg9	9	SSL2.50CH09_69650676	SNP4069	G	T	0.879518	0.120482	106.27	69650676	382235
Lg9	9	SSL2.50CH09_69758358	SNP4070	C	T	0.892857	0.107143	107.56	69758358	107682
Lg9	9	SSL2.50CH09_70315951	SNP4079	G	A	0.892857	0.107143	113.38	70315951	557593
Lg9	9	SSL2.50CH09_70943020	SNP4094	A	G	0.869048	0.130952	118.89	70943020	627069
Lg9	9	SSL2.50CH09_71078555	SNP4097	C	T	0.869048	0.130952	121.35	71078555	135535
Lg9	9	SSL2.50CH09_71095145	SNP4099	G	C	0.880952	0.119048	122.57	71095145	16590
Lg9	9	SSL2.50CH09_71184847	SNP4103	C	T	0.891566	0.108434	123.86	71184847	89702
Lg9	9	SSL2.50CH09_71513176	SNP4112	C	A	0.892857	0.107143	126.59	71513176	328329
Lg9	9	SSL2.50CH09_72300922	SNP4135	G	T	0.7875	0.2125	137.52	72300922	787746
Lg10	10	SSL2.50CH10_1108705	SNP4158	A	C	0.869048	0.130952	0	1108705
Lg10	10	SSL2.50CH10_1613686	SNP4168	A	C	0.9125	0.0875	2.94	1613686	504981
Lg10	10	SSL2.50CH10_1651588	SNP4169	G	T	0.880952	0.119048	4.47	1651588	37902
Lg10	10	SSL2.50CH10_1821521	SNP4171	G	A	0.892857	0.107143	5.75	1821521	169933
Lg10	10	SSL2.50CH10_2147467	SNP4181	C	T	0.845238	0.154762	10.98	2147467	325946
Lg10	10	SSL2.50CH10_2170534	SNP4182	G	C	0.833333	0.166667	12.06	2170534	23067
Lg10	10	SSL2.50CH10_2201098	SNP4184	T	C	0.833333	0.166667	14.23	2201098	30564
Lg10	10	SSL2.50CH10_2325682	SNP4188	G	T	0.821429	0.178571	15.28	2325682	124584
Lg10	10	SSL2.50CH10_2417119	SNP4191	G	A	0.797619	0.202381	17.29	2417119	91437
Lg10	10	SSL2.50CH10_2655841	SNP4192	T	C	0.780488	0.219512	20.36	2655841	238722
Lg10	10	SSL2.50CH10_2704315	SNP4195	G	A	0.738095	0.261905	22.2	2704315	48474
Lg10	10	SSL2.50CH10_2856034	SNP4196	G	A	0.75	0.25	23.03	2856034	151719
Lg10	10	SSL2.50CH10_2997608	SNP4198	T	C	0.771084	0.228916	23.92	2997608	141574
Lg10	10	SSL2.50CH10_3234638	SNP4207	A	G	0.761905	0.238095	25.75	3234638	237030
Lg10	10	SSL2.50CH10_3585716	SNP4210	T	C	0.77381	0.22619	30.44	3585716	351078
Lg10	10	SSL2.50CH10_4131983	SNP4213	T	C	0.792683	0.207317	33.39	4131983	546267
Lg10	10	SSL2.50CH10_4411465	SNP4225	A	G	0.797619	0.202381	35.43	4411465	279482
Lg10	10	SSL2.50CH10_44020893	SNP4304	C	T	0.819277	0.180723	37.46	44020893	39609428
Lg10	10	SSL2.50CH10_54595665	SNP4353	A	T	0.809524	0.190476	38.48	54595665	10574772
Lg10	10	SSL2.50CH10_55900042	SNP4363	C	T	0.821429	0.178571	39.48	55900042	1304377
Lg10	10	SSL2.50CH10_57037485	SNP4371	A	T	0.819277	0.180723	41.59	57037485	1137443
Lg10	10	SSL2.50CH10_58407554	SNP4378	T	A	0.807229	0.192771	42.61	58407554	1370069
Lg10	10	SSL2.50CH10_58653902	SNP4382	G	A	0.795181	0.204819	43.58	58653902	246348
Lg10	10	SSL2.50CH10_59074289	SNP4385	C	T	0.809524	0.190476	44.56	59074289	420387
Lg10	10	SSL2.50CH10_59559441	SNP4390	C	T	0.833333	0.166667	46.66	59559441	485152
Lg10	10	SSL2.50CH10_59855182	SNP4400	C	A	0.845238	0.154762	47.74	59855182	295741
Lg10	10	SSL2.50CH10_59928909	SNP4402	T	A	0.833333	0.166667	48.82	59928909	73727
Lg10	10	SSL2.50CH10_60088172	SNP4404	T	C	0.845238	0.154762	49.91	60088172	159263
Lg10	10	SSL2.50CH10_60300245	SNP4406	C	A	0.819277	0.180723	52.09	60300245	212073
Lg10	10	SSL2.50CH10_60781485	SNP4418	T	C	0.843373	0.156627	54.28	60781485	481240
Lg10	10	SSL2.50CH10_60816445	SNP4419	A	G	0.831325	0.168675	55.37	60816445	34960
Lg10	10	SSL2.50CH10_61134122	SNP4425	T	C	0.843373	0.156627	56.46	61134122	317677
Lg10	10	SSL2.50CH10_61307233	SNP4427	T	C	0.855422	0.144578	57.59	61307233	173111
Lg10	10	SSL2.50CH10_61642401	SNP4433	A	T	0.86747	0.13253	58.78	61642401	335168
Lg10	10	SSL2.50CH10_61961674	SNP4437	C	T	0.857143	0.142857	61.25	61961674	319273
Lg10	10	SSL2.50CH10_62144335	SNP4440	G	A	0.819277	0.180723	68.83	62144335	182661
Lg10	10	SSL2.50CH10_62364567	SNP4448	C	T	0.807229	0.192771	69.85	62364567	220232
Lg10	10	SSL2.50CH10_62495141	SNP4450	A	G	0.831325	0.168675	74.24	62495141	130574
Lg10	10	SSL2.50CH10_62966575	SNP4460	C	T	0.945946	0.0540541	77.97	62966575	471434
Lg10	10	SSL2.50CH10_63107489	SNP4462	A	G	0.865854	0.134146	79.8	63107489	140914
Lg10	10	SSL2.50CH10_63431939	SNP4464	A	T	0.819277	0.180723	83.39	63431939	324450
Lg10	10	SSL2.50CH10_64209573	SNP4480	A	G	0.86747	0.13253	94.19	64209573	777634
Lg10	10	SSL2.50CH10_64661702	SNP4493	C	A	0.73494	0.26506	106.35	64661702	452129
Lg11	11	SSL2.50CH11_39039	SNP4509	G	A	0.880952	0.119048	0	39039
Lg11	11	SSL2.50CH11_581481	SNP4518	G	A	0.892857	0.107143	1.28	581481	542442
Lg11	11	SSL2.50CH11_655603	SNP4519	T	A	0.904762	0.0952381	2.62	655603	74122
Lg11	11	SSL2.50CH11_1098141	SNP4531	A	T	0.916667	0.0833333	4.02	1098141	442538
Lg11	11	SSL2.50CH11_1353762	SNP4532	C	A	0.928571	0.0714286	8.88	1353762	255621
Lg11	11	SSL2.50CH11_1374557	SNP4534	G	C	0.916667	0.0833333	10.36	1374557	20795
Lg11	11	SSL2.50CH11_1682232	SNP4542	C	T	0.928571	0.0714286	15.22	1682232	307675
Lg11	11	SSL2.50CH11_1763071	SNP4550	G	C	0.904762	0.0952381	18.23	1763071	80839
Lg11	11	SSL2.50CH11_2115101	SNP4559	G	A	0.892857	0.107143	19.57	2115101	352030
Lg11	11	SSL2.50CH11_2131148	SNP4561	G	A	0.915663	0.0843373	20.99	2131148	16047
Lg11	11	SSL2.50CH11_2539954	SNP4566	T	A	0.892857	0.107143	22.4	2539954	408806
Lg11	11	SSL2.50CH11_3133385	SNP4577	T	C	0.904762	0.0952381	26.72	3133385	593431
Lg11	11	SSL2.50CH11_3281374	SNP4581	T	A	0.916667	0.0833333	28.13	3281374	147989
Lg11	11	SSL2.50CH11_3473680	SNP4582	A	G	0.914634	0.0853659	29.63	3473680	192306
Lg11	11	SSL2.50CH11_4727966	SNP4588	T	C	0.891566	0.108434	34.28	4727966	1254286
Lg11	11	SSL2.50CH11_5377706	SNP4606	T	C	0.927711	0.0722892	45.54	5377706	649740
Lg11	11	SSL2.50CH11_5605266	SNP4612	T	C	0.928571	0.0714286	47.12	5605266	227560
Lg11	11	SSL2.50CH11_8185911	SNP4643	C	T	0.851852	0.148148	61.47	8185911	2580645
Lg11	11	SSL2.50CH11_50088974	SNP4758	A	T	0.914634	0.0853659	73.03	50088974	41903063
Lg11	11	SSL2.50CH11_50642290	SNP4770	A	C	0.939024	0.0609756	74.64	50642290	553316
Lg11	11	SSL2.50CH11_51214056	SNP4777	G	A	0.927711	0.0722892	78.09	51214056	571766
Lg11	11	SSL2.50CH11_51790817	SNP4789	G	A	0.927711	0.0722892	81.3	51790817	576761
Lg11	11	SSL2.50CH11_52628701	SNP4799	A	G	0.928571	0.0714286	82.88	52628701	837884
Lg11	11	SSL2.50CH11_54011645	SNP4824	T	C	0.925926	0.0740741	93.02	54011645	1382944
Lg11	11	SSL2.50CH11_54105654	SNP4828	G	T	0.914634	0.0853659	94.54	54105654	94009
Lg11	11	SSL2.50CH11_54455355	SNP4846	C	T	0.903614	0.0963855	95.96	54455355	349701
Lg11	11	SSL2.50CH11_55683885	SNP4867	T	C	0.902439	0.097561	98.86	55683885	1228530
Lg12	12	SSL2.50CH12_324069	SNP4885	A	G	0.891566	0.108434	0	324069
Lg12	12	SSL2.50CH12_506974	SNP4887	C	A	0.86747	0.13253	2.6	506974	182905
Lg12	12	SSL2.50CH12_666729	SNP4895	A	G	0.879518	0.120482	3.83	666729	159755
Lg12	12	SSL2.50CH12_1086661	SNP4901	T	A	0.891566	0.108434	5.13	1086661	419932
Lg12	12	SSL2.50CH12_1387141	SNP4906	T	C	0.904762	0.0952381	9.48	1387141	300480
Lg12	12	SSL2.50CH12_1411801	SNP4907	T	C	0.892857	0.107143	10.82	1411801	24660
Lg12	12	SSL2.50CH12_1620736	SNP4912	T	C	0.914634	0.0853659	12.25	1620736	208935
Lg12	12	SSL2.50CH12_1822863	SNP4916	G	T	0.915663	0.0843373	19.52	1822863	202127
Lg12	12	SSL2.50CH12_1917358	SNP4918	C	T	0.902439	0.097561	20.95	1917358	94495
Lg12	12	SSL2.50CH12_2114346	SNP4919	T	C	0.903614	0.0963855	23.84	2114346	196988
Lg12	12	SSL2.50CH12_2477859	SNP4930	G	A	0.891566	0.108434	25.19	2477859	363513
Lg12	12	SSL2.50CH12_2704759	SNP4933	G	C	0.901235	0.0987654	26.56	2704759	226900
Lg12	12	SSL2.50CH12_3091921	SNP4944	A	G	0.927711	0.0722892	31.6	3091921	387162
Lg12	12	SSL2.50CH12_4462018	SNP4954	C	T	0.951807	0.0481928	45.42	4462018	1370097
Lg12	12	SSL2.50CH12_4509989	SNP4956	C	G	0.963855	0.0361446	47.2	4509989	47971
Lg12	12	SSL2.50CH12_4821230	SNP4959	G	C	0.951807	0.0481928	48.98	4821230	311241
Lg12	12	SSL2.50CH12_5276978	SNP4967	A	T	0.940476	0.0595238	50.65	5276978	455748
Lg12	12	SSL2.50CH12_5553369	SNP4971	G	A	0.952381	0.047619	52.31	5553369	276391
Lg12	12	SSL2.50CH12_6681009	SNP4975	T	G	0.951807	0.0481928	55.96	6681009	1127640
Lg12	12	SSL2.50CH12_7455164	SNP4983	G	A	0.939759	0.060241	57.64	7455164	774155
Lg12	12	SSL2.50CH12_37461631	SNP5024	G	A	0.902439	0.097561	66.92	37461631	30006467
Lg12	12	SSL2.50CH12_61842004	SNP5083	C	T	0.927711	0.0722892	69.98	61842004	24380373
Lg12	12	SSL2.50CH12_61946467	SNP5091	C	T	0.915663	0.0843373	71.47	61946467	104463
Lg12	12	SSL2.50CH12_62281035	SNP5099	C	T	0.938272	0.0617284	78.75	62281035	334568
Lg12	12	SSL2.50CH12_62297959	SNP5100	G	A	0.939024	0.0609756	80.47	62297959	16924
Lg12	12	SSL2.50CH12_62479130	SNP5101	A	G	0.939759	0.060241	82.16	62479130	181171
Lg12	12	SSL2.50CH12_62524371	SNP5103	C	T	0.962963	0.037037	83.97	62524371	45241
Lg12	12	SSL2.50CH12_65209747	SNP5172	C	T	0.914634	0.0853659	95.33	65209747	2685376
Lg12	12	SSL2.50CH12_65440516	SNP5174	A	G	0.914634	0.0853659	102.04	65440516	230769
Lg12	12	SSL2.50CH12_65750438	SNP5192	G	A	0.9	0.1	103.49	65750438	309922
Lg12	12	SSL2.50CH12_66023175	SNP5215	T	C	0.902439	0.097561	104.94	66023175	272737
Lg12	12	SSL2.50CH12_66322489	SNP5220	T	C	0.864198	0.135802	112.52	66322489	299314
Lg12	12	SSL2.50CH12_66438481	SNP5222	A	G	0.841463	0.158537	114.92	66438481	115992
Lg12	12	SSL2.50CH12_66692287	SNP5226	A	C	0.82716	0.17284	116.02	66692287	253806
Lg12	12	SSL2.50CH12_64492639	SNP5158	C	T	0.814815	0.185185	135.29	64492639	-2199648

## Sheet: Table S7
Table S7: QTLs detected in the E6203xLA1589 population for the reproductive traits Flower Number (FLN), Fruit Number (FRN) and Fruit Set (FRS), non-transformed and log- transformed data and the plasticity indexes at different temperature regimes (T1: 25 °C day/20 °C night; T2: 30 °C day/25 °C night; T3: 35 °C day/30 °C night) in two experiments (2018 and 2019) in an independent QTL analysis by ye…
Trait	Temp.	Year	QTL name	Chr	Position (cM)	Physical position	Left Marker	Right Marker	LOD	PVE	Add
FLN	T1	2018	BCfln9.1_T1_18	9	58	63339814	3945-CH09_63339814	3948-CH09_63457006	3.81	14.34	-1.08
	T1	2018	BCfln10.1_T1_18	10	62	61961674	4437-CH10_61961674	4440-CH10_62144335	4.8	19.07	1.17
	T3	2019	BCfln2.1_T3_19	2	111	50499308	1176-CH02_50499308	1184-CH02_51130940	3.64	14.71	1.12
	T3	2019	BCfln3.1_T3_19	3	96	7271148	1397-CH03_7271148	1467-CH03_35345109	3.6	14.09	-1.01
	T3	2019	BCfln9.1_T3_19	9	72	64736359	3962-CH09_64736359	3973-CH09_65244921	3.93	15.76	-1.16
FRN	T1	2018	BCfrn2.1_T1_18	2	68	41605351	1003-CH02_41605351	1026-CH02_43291158	8.09	25.87	1.9
	T1	2018	BCfrn10.1_T1_18	10	37	4411465	4225-CH10_4411465	4304-CH10_44020893	4.16	11.47	0.78
logFRN	T1	2018	BCflnlog2.1_T1_18	2	68	41605351	1003-CH02_41605351	1026-CH02_43291158	9.8	39.45	0.27
LogFRS	T3	2019	BCflnlog5.1_T3_19	5	81	60092301	2429-CH05_60092301	2449-CH05_62859640	3.59	20.34	0.64
	T3	2019	BCflnlog6.1_T3_19	6	35	38944801	2856-CH06_38944801	2862-CH06_39421432	3.42	6.76	0.45
pFLN_T21	T2vsT1	2018	pBCfln1.1_T21_18	1	40	75429204	275-CH01_75429204	279-CH01_76228657	34.54	25.74	-1.32
pFLN_T31	T3vsT1	2019	pBCfln2.1_T31_19	2	112	51130940	1184-CH02_51130940	1195-CH02_51645024	3.2436	17.4132	0.1851
pFLN_T32	T3vsT2	2019	pBCfln2.1_T31_19	2	135	53826295	1255-CH02_53826295	1260-CH02_54014872	21.5849	19.0647	-2.2962
